# Supplementary material for: Exploiting Nanoscale Complexion in LATP Solid-State Electrolyte via Interfacial Mg2+ Doping
Source: Nanomaterials (Basel). 2022 Aug 24;12(17):2912. doi: 10.3390/nano12172912 (PMC9457643; doi:10.3390/nano12172912)
Supplement: Supplementary file 1 [file nanomaterials-12-02912-s001.zip]

Archive with 1 entries (1 files):
- nanomaterials-1832439-supplementary update.pdf
